# Supplementary material for: Regression patterns of uveal melanoma after iodine-125 plaque brachytherapy
Source: BMC Ophthalmol. 2021 Mar 16;21:137. doi: 10.1186/s12886-021-01898-3 (PMC7968312; doi:10.1186/s12886-021-01898-3)
Supplement: Supplementary file 1 — Additional file 1. [file 12886_2021_1898_MOESM1_ESM.xls]

## Sheet: Title page
Title：Regression patterns of uveal melanoma after iodine-125 plaque brachytherapy
Author：	Rui Fang5,6,Heng Wang5,6,Yang Li5,6,Yue-Ming Liu5,6, Wen-Bin Wei1,2,3,4,5,6,7
1.Beijing Tongren Eye Center
2. Beijing key Laboratory of Intraocular Tumor Diagnosis and Treatment
3.Beijing Ophthalmology＆Visual Sciences Key Lab
4. Medical Artificial Intelligence Research and Verification Laboratory of the Ministry of Industry and Information Technology
5.Beijing Tongren Hospital
6.Capital Medical University, Beijing 100730, China
7. Corresponding author

## Sheet:  raw data
Title：Regression patterns of uveal melanoma after iodine-125 plaque brachytherapy
Author：	Rui Fang5,6,Heng Wang5,6,Yang Li5,6,Yue-Ming Liu5,6, Wen-Bin Wei1,2,3,4,5,6,7
1.Beijing Tongren Eye Center
2. Beijing key Laboratory of Intraocular Tumor Diagnosis and Treatment
3.Beijing Ophthalmology＆Visual Sciences Key Lab
4. Medical Artificial Intelligence Research and Verification Laboratory of the Ministry of Industry and Information Technology
5.Beijing Tongren Hospital
6.Capital Medical University, Beijing 100730, China
7. Corresponding author
number1	number2	0month-basal	0month-height	3month	6month	12month	18month	24month	30month	36month	42month	regression	eye	year	gender	COMS	AJCC	fluid	shape	T-month	metatastasis	Time	death
20150526311X	1	12.8	7.4		3.5	2.3						D	R	47	M	M	3a	1	3	25	1	31	1
trace-01-000064	2	9.2	4	4		4.2	4.4	3.6				S	R	45	F	S	2a	1	3	44	0	44	0
trace-01-010112	3	13.9	8.5		8.9	10.9	9.7	8.8	7.4		7.5	O	L	56	F	M	3a	1	3	42	0	42	0
201507280362	4	12.7	3.8	3.8	3.8	3.7	3.9	3.8	3.8	5.3	7.1	I	R	64	F	S	2a	1	4	47	0	47	0
trace-01-010095	5	12.2	6.8	7.7		8.3		7.7	7.5		7.5	I	R	55	M	M	3a	0	1	43	0	43	0
trace-01-010361	6	16.4	7.3			8.5	11.5					I	L	65	M	M	3a	1	3	34	0	34	0
201508042227	7	16.1	12.1	9	8.2	7	6.8	7.8				D	R	43	F	L	4a	1	3	67	0	67	0
trace-01-010218	8	9.5	8.5	7		7.1	7.5	7.2	6.7			D	R	50	M	M	2a	1	1	40	0	40	0
trace-01-010674	9	14.3	10.8	12.2	12	11.6						S	R	50	F	L	3a	1	3	38	0	38	0
201412250184	10	8.3	3		2.1	1.9			1.7			D	R	50	F	S	2a	0	3	55	0	55	0
trace-01-010831	11	12.7	5.7	5.5	5.3							S	R	53	F	M	2a	1	3	25	0	25	0
trace-01-011047	12	18.6	8.8		9.8							S	L	45	M	M	4a	1	3	22	0	22	0
trace-01-010236	13	8	5.2	3.5	3.5							D	L	33	M	M	2a	1	1	37	0	37	0
201507230821	14	7.7	5	4.5	4.5	4.1		3.5		3.2		D	L	58	F	M	2a	0	1	48	0	48	0
trace-01-010096	15	16.7	5.6	7.1		8.8	8.2	8.9	8.2			I	R	47	M	M	2a	1	3	42	0	42	0
trace-01-000054	16	15.5	4.9	4.5		4.8	4.9					S	R	37	M	S	2a	1	3	45	0	45	0
trace-01-010818	17	13	11.8	10.9	10.9							S	L	43	F	L	3a	1	1	25	0	25	0
trace-01-010170	18	11.2	7.6	8.1	7.6							S	R	62	M	M	2b	1	3	48	0	48	0
201504210025	19	12.1	5.6		4.5		4.2	4.2	3.8	4.6	2.8	D	R	48	F	M	2a	1	3	80	0	80	0
trace-01-010731	20	10.3	8.4	6.1		5.6						D	L	49	F	M	2a	1	1	27	0	27	0
201501080625	21	11.9	10.3		9	8.5	6.5	7.7				D	R	32	F	L	3a	0	1	55	0	55	0
trace-01-010966	22	10.5	4.2			4.2						S	L	26	F	S	2a	1	3	21	0	21	0
trace-01-010591	23	8	8.2	7.1				6.7				D	L	47	M	M	2a	1	1	29	0	29	0
201504140514	24	11.6	5.2	5.7				6.7	6.7	6.9		I	R	21	M	M	2a	1	3	104	0	104	0
trace-01-010505	25	13	5.9	4.2		2.7		1.8				D	R	37	F	M	2a	1	3	31	0	31	0
201410280034	26	10.9	5.6	5.3	5.5	5.8	5.7	5.8	6	6.5	7.4	I	R	26	M	M	2a	1	3	77	0	77	0
201409161424	27	11.8	4.6		4.5	5.2	5.9		5.9		6.6	I	L	43	F	S	2a	1	3	59	0	59	0
trace-01-010341	28	11.2	10	9.3		9.5	9.3					S	R	48	F	L	3a	1	1	34	0	34	0
trace-01-000032	29	12.9	7.4	7.9	7.4							S	R	72	F	M	3a	1	1	45	0	45	0
201501221242	30	10.6	6	6	5.6	6.1			5.5	5.1		D	R	31	F	M	2a	1	1	54	0	54	0
trace-01-010893	31	16.4	9.1		5.1							D	L	52	F	M	3a	1	3	24	0	24	0
trace-01-010771	32	11.8	6.7	6.4		6.6						S	L	69	F	M	2a	0	1	25	0	25	0
trace-01-010958	33	12.8	3.2	2.3		2.1						D	L	62	M	S	2a	0	4	22	0	22	0
trace-01-010173	34	7.1	9.9	7.8		7.3	6.8	6.1	6.8	7.1		D	L	51	M	M	3a	0	1	39	0	39	0
trace-01-010705	35	11	4.3		2.1		3.6					D	R	41	F	S	2a	1	3	48	0	48	0
trace-01-010757	36	9.6	3.9		3.2	3						D	L	54	M	S	2a	1	1	29	0	29	0
trace-01-010279	37	12.3	7.9			6.7	6.5					D	L	38	F	M	3a	1	3	38	0	38	0
trace-01-010125	38	11.5	7.2	7.9	6.7	7.1		6.8	6.9	6.5	6.4	S	L	43	F	M	2a	1	3	73	0	73	0
trace-01-010294	39	9.2	4.8	4.5		2.9						D	L	54	F	S	2a	1	1	22	1	27	1
trace-01-010465	40	8	8.9		7	7						D	L	43	M	M	2a	1	1	32	0	32	0
201410281017	41	8.7	3.3	3.3	2.9	2.6	2.2	2.1	2.1	1.5		D	L	49	M	S	1a	0	3	76	0	76	0
201505120439	42	12.9	7.5			9	7.3	7.4	8.9	7.2	9	I	R	58	M	M	3a	0	3	64	0	64	0
trace-01-010474	43	16	11.1		11.7	10.5						S	R	21	M	L	3b	1	1	32	1	32	0
201504142111	44	13.5	9	8.5	8.3	7.5		7.5		7.5	7.1	D	R	42	M	M	3b	1	3	41	1	53	0
201501155267	45	15.9	10.6	8.4	8.3		8					D	L	35	F	L	3a	1	1	55	0	55	0
trace-01-010792	46	13.7	5.7	5.6	5.6							S	R	21	M	M	2a	1	3	25	0	25	0
trace-01-010577	47	14.5	10.1	8.4	7							D	R	44	F	L	3a	1	1	29	0	29	0
201501060631	48	12.5	4.1	4.2		4.2	3.3	3.2	2.5	2.6	2.6	D	L	47	M	S	2a	1	3	65	0	65	0
trace-01-010589	49	17.7	6.6		8.3	7.7	7.5					O	L	50	F	M	3a	1	4	29	0	29	0
201409303014	50	11.4	9		7.1	8.5	8.5	9.9				O	L	54	M	M	2a	1	1	35	1	35	1
trace-01-010500	51	14	12.5		11	10.4		9				D	R	37	M	L	3a	1	1	34	0	34	0
trace-01-010929	52	13.4	8.2	7.8								S	L	44	M	M	3a	1	1	23	0	23	0
trace-01-011090	53	17.8	9.8	9.7	10							S	R	53	F	M	3a	1	1	9	1	24	1
trace-01-011100	54	9.5	7.9	7.7	7.4							S	L	45	M	M	2a	1	1	20	0	20	0
201503035017	55	20.2	10	9.7	10.7	10	10.4	10.3	11	10.2	9.5	S	L	19	M	L	4a	1	3	63	0	63	0
trace-01-010827	56	14.2	4.9		5							S	L	41	F	S	2a	1	3	24	0	24	0
trace-01-010718	57	11.1	8.9		6.9	8	8					S	R	49	M	M	2a	1	1	27	0	27	0
201501060517	58	12	8.9		9.1				8.1		8	S	L	24	M	M	2a	0	1	55	0	55	0
trace-01-010844	59	12.8	9.4	10.8	10.5							S	R	34	M	M	3a	1	1	24	0	24	0
trace-01-010578	60	12.9	4.5		4.7	4						S	R	31	M	S	2a	1	3	9	1	35	1
trace-01-011055	61	16.7	7.8	8.1	6							D	R	68	M	M	3a	1	1	21	0	21	0
201412161523	62	12.5	4.7		3.4	2.2	1.9	1.2	1	0.97		D	L	52	F	S	2a	0	3	75	0	75	0
trace-01-010753	63	10.6	11.5	10.4								S	R	33	M	L	3a	1	1	26	0	26	0
trace-01-010784	64	7.1	9.5	6.5								D	L	59	M	M	3a	1	1	25	0	25	0
201409168691	65	9.2	4.7			9	3.5	1.4	1.6	1.3	1.2	O	R	51	M	S	2a	1	3	60	0	60	0
trace-01-011113	66	13.2	5.5	4.7		4						D	L	54	F	M	2a	1	3	20	0	20	0
trace-01-011139	67	14	7.2	6.8	4.8							D	L	60	M	M	3a	1	1	20	0	20	0
trace-01-010946	68	12.6	6.2	5.4								S	L	37	M	M	3a	1	3	23	0	23	0
20150416412x	69	13.9	6.5	6.7		7						S	L	26	F	M	3a	1	3	30	1	37	1
trace-01-010317	70	8	2.4	2.1		2	2.8					I	R	46	F	S	1a	0	3	35	0	35	0
trace-01-010316	71	7.5	3.9		3.6	3.4						S	R	54	F	S	1a	0	1	35	0	35	0
trace-01-010456	72	8.5	7.4		7.5			7.4				S	R	48	M	M	2a	1	1	32	0	32	0
201411180055	73	11	8.7	7.9		5.5	5.1					D	L	38	M	M	2a	1	1	57	0	57	0
trace-01-010484	74	14.3	7	7.4	7.6	7.5	7.2					S	R	40	F	M	3a	1	3	22	1	32	0
trace-01-010212	75	22.3	6.3		6.8	8.4						I	L	50	F	M	4a	1	4	37	0	37	0
201409234721	76	10.5	6.6	6	5.1	5.1						D	L	24	F	M	2a	0	3	63	0	63	0
201412252022	77	14.7	11.1	10.1	9.6	7.7	7.6					D	L	36	F	L	3a	1	3	56	0	56	0
trace-01-000047	78	14.5	9.5			4.1						D	L	58	M	M	3a	1	3	44	0	44	0
201409044426	79	8.5	7	4.8		4.8						D	L	49	F	M	2a	0	1	61	0	61	0
trace-01-000081	80	14.5	7.5	7.9	7.9	7.0						S	R	61	M	M	3a	1	3	43	0	43	0
201503104430	81	10.9	8.4		7.5	7.3	7.2					D	L	38	M	M	2a	0	1	60	0	60	0
trace-01-010208	82	11.7	6.5	6	4.3	3.5	2.1	1.8		1.7		D	L	38	F	M	2a	1	3	33	1	70	1
trace-01-011101	83	14.8	9.8	8.6	9.1							S	R	51	M	M	3a	0	4	21	0	21	0
trace-01-010899	84	10.6	4	3.6		3.7						S	L	40	F	S	2a	0	3	23	0	23	0
trace-01-010834	85	12.4	5.6	5.8	6.1							S	R	34	M	M	2a	0	1	24	0	24	0
trace-01-010999	86	15.2	4.1	5.3								I	L	44	M	S	2a	1	4	21	0	21	0
201501082188	87	12.2	11.7	10	10.5	10.4	10.2					S	R	44	F	L	3a	1	1	72	0	72	0
201503171011	88	12.5	9.9	8.3		8.6	8.5	8.7		8.1	8	D	L	53	M	M	3a	0	3	70	0	70	0
trace-01-010889	89	11.6	6.6	6.3	6.9	6.9						S	L	45	M	M	2a	0	3	23	0	23	0
201503104524	90	12.4	6.4	3.5		3.2	3.2			3.6		D	R	32	F	M	3a	1	3	53	0	53	0
trace-01-010568	91	8.5	4.7	5.2	5.1	5.5						I	L	45	M	S	2a	0	1	30	0	30	0
trace-01-010856	92	10.7	3.8			7.4						I	L	49	M	S	2a	0	1	23	0	23	0
trace-01-010389	93	7.8	5.1	4.9	4.2	4.3						D	R	60	M	S	2a	1	4	34	0	34	0
trace-01-011060	94	14.7	8.5	7.8								S	R	70	M	M	3a	1	1	21	0	21	0
trace-01-010275	95	10.1	7.5			6.7	6.1					D	L	29	F	M	2a	1	1	36	0	36	0
trace-01-010765	96	10.6	3.7	3.5	3.5	3.8						S	R	62	M	S	2a	1	3	28	0	28	0
trace-01-010176	97	6.1	2.2	2.1			2.3	2.3		2.3		S	L	59	M	S	1a	0	3	39	0	39	0
trace-01-010151	98	10.5	4.3		1.7		1.4					D	L	47	F	S	2a	1	3	40	0	40	0
trace-01-010581	99	7	4.7			5.5	5					O	R	59	M	S	2a	0	1	29	0	29	0
trace-01-010863	100	16.6	10		10					8.1		D	L	41	M	L	3b	1	3	62	0	62	0
trace-01-010927	101	9	5.7	4.8	4.6	4.5						D	R	65	M	M	1a	1	1	22	0	22	0
201412307912	102	13.3	7.9	7.0	4.2	4.2	3.3					D	R	33	M	S	2a	0	3	72	1	75	1
trace-01-010504	103	6	3.8	3.6		3.5		3.2				D	R	31	M	S	1b	0	1	31	0	31	0
trace-01-010271	104	9.7	10.4		9.9	9	9	9	9			S	R	40	M	L	3a	1	1	37	0	37	0
201505123521	105	7.5	4.9	4.2	3.7	3.8		3.4		2.8	2.9	D	R	38	F	S	2a	0	1	51	0	51	0
201504233023	106	10.2	8.4		4	3.7		3.8		4.2		D	L	33	F	M	2a	1	1	51	0	51	0
trace-01-010823	107	12.8	7.1	8.6	6.9							O	L	37	M	M	3a	1	1	25	1	31	1
trace-01-010498	108	13.3	5.9	5.6		4.2	4.2					D	R	38	M	M	2a	1	3	31	0	31	0
trace-01-010735	109	8.8	7.3	6.8		6						D	L	48	F	M	2a	0	1	26	0	26	0
trace-01-010790	110	11	4.6	5.2		4						S	R	65	F	S	2a	0	3	34	0	34	0
201509012512	111	14.3	12.6	11.8	11.8							S	L	53	M	L	3a	0	1	17	0	17	0
trace-01-010134	112	13.2	6.2	7		7.2		5.9				S	L	57	F	M	3a	0	3	41	0	41	0
trace-01-010546	113	15.2	6.1		6	5.7	5.1					D	R	33	M	M	3a	1	3	30	0	30	0
201507213596	114	10.9	8.3	8	6.9	8.8						S	L	46	M	M	2a	1	1	36	0	36	0
trace-01-010507	115	11.7	2.9	3		3.5		3.4				I	R	43	F	S	1a	1	2	31	0	31	0
trace-01-010807	116	9.8	2.5	2	1.9							D	R	66	F	S	1a	0	2	26	0	26	0
trace-01-010777	117	11.6	5.9		5.3							S	L	51	M	M	2a	1	3	9	0	9	0
trace-01-010263	118	10.9	5.5	5.1	5			4	4			D	R	49	F	S	2a	1	3	36	0	36	0
trace-01-000069	119	16.6	5.8	5.5		5.6						S	R	67	F	M	3a	1	3	27	1	31	1
201412115369	120	15.4	4.8	6.3	6.1	5.7	6.2	5	5.5	11	14.2	I	L	61	F	S	2a	0	3	64	0	64	0
trace-01-010995	121	12	6.3	5.5	5.2							D	R	65	M	M	2a	1	1	21	0	21	0
trace-01-010276	122	7.8	11		8.3	7.6	7.6	7.4				D	R	42	M	L	3b	1	1	39	0	39	0
201501270319	123	11.6	9.5	6.3		5.5	6.4	4.5	3.7	4.2	4.1	D	R	27	M	M	3a	1	3	56	0	56	0
trace-01-011231	124	9.3	8.5	9	9.1							S	L	52	M	M	2a	1	1	17	0	17	0
trace-01-011092	125	11.6	3.9	4	4.6							I	R	34	M	S	2a	1	3	20	0	20	0
trace-01-010786	126	11.3	7.8			4.7						D	L	31	M	M	2a	1	1	25	0	25	0
201505262131	127	11.5	4.8	4.4			1.4	1.4	1.4	1.4		D	L	49	M	S	2a	1	3	58	1	71	1
trace-01-010964	128	13.7	6.7			8.8						I	R	48	F	M	3a	1	3	21	0	21	0
trace-01-000060	129	13.9	6.7		5.9		4.4					D	L	50	M	M	3a	1	3	44	0	44	0
trace-01-010826	130	10	8.7	8.7	7.7							D	R	56	F	M	2a	1	1	24	0	24	0
trace-01-010114	131	9.2	3.1		3.1	2.7	3.3	3.3				S	R	46	M	S	2a	1	3	41	0	41	0
trace-01-000034	132	17.3	5.6	5.7		5.6		5.7	11			I	R	42	F	M	3a	1	4	43	1	45	0
trace-01-010243	133	16.9	9.6		6.8	6.8	6.7	6.7				D	R	30	F	M	3a	1	3	37	0	37	0
trace-01-010800	134	17.9	9.7	9.2								S	L	55	M	M	3a	1	1	25	0	25	0
trace-01-000059	135	14.2	7.9		8.0	6.7						D	R	30	M	M	3a	1	3	44	0	44	0
trace-01-000058	136	13.2	8.6	8.6		7.3						D	L	44	M	M	3a	1	1	17	1	34	1
trace-01-000072	137	6.2	5.9		5.4	5.7						S	R	46	F	M	1a	1	3	43	0	43	0
trace-01-010140	138	11.1	3.9	4			3.9		3.7			S	L	35	F	S	2a	1	3	41	0	41	0
201412092221	139	11.1	8.8	8.8	8.4	8.9	8.5	8.4		6.8	6.2	D	L	37	F	M	2a	1	1	64	0	64	0
